# Supplementary material for: Sperm-fluid-cell interplays in the bovine oviduct: glycosaminoglycans modulate sperm binding to the isthmic reservoir
Source: Sci Rep. 2023 Jun 26;13:10311. doi: 10.1038/s41598-023-37469-3 (PMC10293210; doi:10.1038/s41598-023-37469-3)
Supplement: Supplementary file 3 — Supplementary Table S1. [file 41598_2023_37469_MOESM3_ESM.xlsx]

## Sheet: Sperm motility
Sperm motility assessment by CASA during 1 h in each treatment
Data are mean ± SEM (n=3-5 replicates per experiment)
*significantly different from TLP medium (p≤ 0,05)
ALH = amplitude lateral head displacement ; BCF = beat cross frequency ; LIN = linearity ; VCL = curvilinear velocity
Time of incubation : 0									Time of incubation : 1 h
Experiment	Treatment	Proportion of motile sperm	Proportion of progressive sperm	VCL (µm/s)	ALH (µm)	BCF (Hz)	LIN		Experiment	Treatment	Proportion of motile sperm	Proportion of progressive sperm	VCL (µm/s)	ALH (µm)	BCF (Hz)	LIN
1	TLP medium	74,3 ± 2	49 ± 1,6	218,4 ± 2,8	10,3 ± 0,5	21,5 ± 1,1	39,3 ± 2,7		1	TLP medium	65,3 ± 2,3	39 ± 3,5	195,8 ± 2,5	8,7 ± 0,1	24,2 ± 0,8	49,7 ± 1,1
	Pre-ovulatory oviduct fluid at 1 mg/mL of proteins (OF)	73,7 ± 2,1	53 ± 3,4	211,8 ± 3,6	10,1 ± 0,5	22,9 ± 1,3	42 ± 2,8			Pre-ovulatory oviduct fluid at 1 mg/mL of proteins (OF)	69,4 ± 4,3	46,8 ± 6,1	203,2 ± 8,7	8,5 ± 0,4	27,9 ± 1	52 ± 0,9
2	TLP medium	82,4 ± 3	51 ± 4,2	210,8 ± 6,1	9,3 ± 0,2	19,5 ± 0,6	42,7 ± 1,4		2	TLP medium	78,5 ± 3,3	57 ± 4,1	199,6 ± 2,8	8,5 ± 0,4	22,7 ± 1,6	50,2 ± 1,8
	Fluid from pre-ovulatory isthmus	75,2 ± 2,4	47,9 ± 2,4	194,7 ± 2,6	9,4 ± 0,2	21,7 ± 0,5	42,6 ± 1,2			Fluid from pre-ovulatory isthmus	70,5 ± 2,8	48,5 ± 3,4	177,1 ± 7,1	8,3 ± 0,2	24,9 ± 1,3	46,8 ± 1,1
	Fluid from post-ovulatory isthmus	61,7 ± 5,2*	39,7 ± 4	185,6 ± 7,5	9,2 ± 0,2	22,9 ± 1,1	42,2 ± 0,6			Fluid from post-ovulatory isthmus	62,2 ± 6,9	42 ± 7,1	168,4 ± 14,1	8,1 ± 0,4	25,5 ± 1,2	45,3 ± 1,3
	Fluid from pre-ovulatory ampulla	78,8 ± 3,7	56,1 ± 3,3	203,6 ± 7,4	9,4 ± 0,3	23,4 ± 0,9	45 ± 1,1			Fluid from pre-ovulatory ampulla	71,1 ± 4,2	48,5 ± 6,3	180 ± 15,5	8,5 ± 0,4	26,1 ± 0,7	45,8 ± 1,4
	Fluid from post-ovulatory ampulla	75,2 ± 2	54 ± 1,6	201,7 ± 4,1	9,1 ± 0,4	26 ± 1,7*	46,7 ± 1,3			Fluid from post-ovulatory ampulla	73 ± 2,8	53,4 ± 3,2	183 ± 8,2	8,2 ± 0,3	27,5 ± 1,5	48,3 ± 1,3
3	TLP medium	79,6 ± 2	52,5 ± 1,1	224,2 ± 9,4	10,4 ± 0,7	22,6 ± 1,7	42,8 ± 1,3		3	TLP medium	66,4 ± 1,6	48,4 ± 4,5	204,7 ± 9,1	8,4 ± 0,1	28,1 ± 3,8	52,6 ± 3,2
	OF > 3 kDa	79,3 ± 3,7	55,4 ± 0,9	222 ± 4,6	10,5 ± 0,5	27,6 ± 0,9	45,5 ± 1,8			OF > 3 kDa	75,5 ± 3	59,3 ± 2,5	208,2 ± 3,1	7,8 ± 0,3	35,6 ± 0,4	57,9 ± 0,9
	OF < 3 kDa	77,7 ± 2,8	58,8 ± 3,5	221,4 ± 4	10,1 ± 0,6	28,6 ± 1,4*	48,1 ± 2,3			OF < 3 kDa	72,5 ± 3,6	53,8 ± 3,1	163,9 ± 8,7*	6,3 ± 0,3*	37 ± 0,2	62,1 ± 0,3*
4	TLP medium	71,8 ± 0,9	47,8 ± 3,6	224,2 ± 3	11,3 ± 0,6	22,7 ± 1,6	35,2 ± 1,3		4	TLP medium	63,9 ± 2,5	36,4 ± 4	194,1 ± 2,5	8,9 ± 0,1	25,3 ± 1,6	49,4 ± 0,2
	Denaturated oviduct fluid	40,9 ± 6,6*	18,8 ± 7,4*	134,6 ± 41,9	6,9 ± 1,5*	31,8 ± 4,5	38,5 ± 3,6			Denaturated oviduct fluid	33,5 ± 9,4*	15,7 ± 8,8*	135,4 ± 29,4	6,4 ± 0,7*	30,8 ± 3,6	48,1 ± 4,2
	Proteinase K-treated oviduct fluid	59,9 ± 6,2	43,5 ± 7,9	190,8 ± 12,8	10,1 ± 0,3	20,6 ± 0,9	38,7 ± 3,7			Proteinase K-treated oviduct fluid	58,7 ± 6,3	32,1 ± 10,3	183,2 ± 11,4	8,1 ± 0,2	26,8 ± 1,7	52,2 ± 3,3
5	TLP medium	76,2 ± 3,4	45,4 ± 4,5	238,1 ± 7,5	11,7 ± 0,6	28,8 ± 3,7	38,4 ± 0,3		5	TLP medium	66 ± 6,2	45,8 ± 3,8	202,7 ± 3,4	8,7 ± 0,4	31,6 ± 1,6	50,5 ± 2,7
	Heparinases-treated oviduct fluid	59,9 ± 6,7	29 ± 3,5*	183,9 ± 8,4*	10,3 ± 0,5	28,3 ± 1,6	34,6 ± 3,2			Heparinases-treated oviduct fluid	58,5 ± 7,6	33 ± 7,2	163,3 ± 15,5	7,9 ± 0,7	31,4 ± 2,2	45,2 ± 3,2
	Heparan sulfate 10 µg/ml	70,2 ± 4,1	32,6 ± 1,7	222,7 ± 1,7	11,5 ± 0,2	27,6 ± 0,5	32,9 ± 0,8			Heparan sulfate 10 µg/ml	58,7 ± 2,6	28,4 ± 1,3	216,1 ± 6	9,9 ± 0,2	30,8 ± 0,7	46,5 ± 1,9
	Heparan sulfate 100 µg/ml	60,3 ± 3,8	28,4 ± 1,3*	225,7 ± 4,9	11,7 ± 0,3	30,6 ± 0,3	33 ± 0,4			Heparan sulfate 100 µg/ml	43,7 ± 4	26,2 ± 3,5*	212 ± 5,8	9,9 ± 0,2	36,3 ± 2,2	41,7 ± 1,4
	Heparan sulfate 1000 µg/ml	60,4 ± 5,4	44 ± 1,4	215,1 ± 16	10,8 ± 0,3	29,8 ± 2,1	39 ± 4			Heparan sulfate 1000 µg/ml	40,2 ± 8,2*	25,3 ± 3,8*	178,6 ± 28,7	7,3 ± 0,7	36,4 ± 0,2	50,3 ± 1,2
	TLP medium	84,8 ± 2,2	51,3 ± 1,4	211 ± 5,5	10,8 ± 0,6	25,5 ± 1,2	44 ± 1,2			TLP medium	74,5 ± 2,9	48,6 ± 2,3	187 ± 2	9 ± 0,5	29 ± 0,6	50,1 ± 1,4
	Hyaluronic acid 10 µg/ml	84,4 ± 2,8	50,2 ± 1,6	205,2 ± 5,7	10,5 ± 0,6	25,8 ± 1,1	43,5 ± 0,9			Hyaluronic acid 10 µg/ml	75,3 ± 5,3	50,5 ± 1,8	184,7 ± 3,6	8,6 ± 0,4	29,3 ± 0,9	51,1 ± 0,8
	Hyaluronic acid 100 µg/ml	81,3 ± 5,3	50,6 ± 2,1	199,5 ± 4,5	10,3 ± 0,5	25,6 ± 1	45,3 ± 0,6			Hyaluronic acid 100 µg/ml	72 ± 4,8	51,5 ± 1,8	188,3 ± 3,8	8,7 ± 0,5	28,7 ± 1,1	52,3 ± 0,7
	Hyaluronic acid 1000 µg/ml	80,3 ± 2,6	55,89 ± 3,4	158,4 ± 3,6*	8,4 ± 0,5*	24,5 ± 1,2	52,6 ± 1,3			Hyaluronic acid 1000 µg/ml	71,9 ± 3	49,8 ± 2,2	186,9 ± 2,4	8,9 ± 0,3	27,8 ± 0,5	50,5 ± 0,3

## Sheet: Sperm integrity
Sperm membrane and acrosome integrity assessment by flow cytometry during 1 h in TLP medium and in the oviduct fluid
Data are mean ± SEM (n=4 replicates)
Time of incubation (min)	Treatment	Proportion of sperm with intact membrane	Proportion of sperm with membrane fluidity	Proportion of sperm with intact acrosome
0	TLP medium	90,8 ± 1,7	4,2 ± 3	99,5 ± 0,01
	Oviduct fluid	90,9 ± 1,4	6,2 ± 1,3	99,5 ± 0,3
60	TLP medium	89,3 ± 2,4	6,5 ± 2,3	97,1 ± 1,6
	Oviduct fluid	80,4 ± 3,4	12,7 ± 2,9	97,8 ± 0,4
